# Supplementary material for: Deep sequencing of blood and gut T-cell receptor β-chains reveals gluten-induced immune signatures in celiac disease
Source: Sci Rep. 2017 Dec 21;7:17977. doi: 10.1038/s41598-017-18137-9 (PMC5740085; doi:10.1038/s41598-017-18137-9)
Supplement: Supplementary file 2 — Dataset 1 [file 41598_2017_18137_MOESM2_ESM.xlsx]

## Sheet: CD enriched
List of differentially enriched public clonotypes in Celiac disease patient PBMCs. Numbers indicate number of individuals in the group (e.g day 0 samples) that have the amino acid clonotype, the number of nucleotide level clonotypes coding for the amino acid clonotypes is shown in the ‘Nt’ columns. Known and RepC indicate if a clonotype is among previously reported gluten-specific clonotypes or i…
	inCDDay0 (n=4)	inCDDay0Nt	inCDDay6	inCDDay6Nt	inHCDay0 (n=2)	inHCDay0Nt	inHCDay6	inHCDay6Nt	inCDGUTGFD (n=5)	inCDGFDNt	inCDGUTAD	inCDADNt	inSorted	inKnown	inRepC	topVgene (in CD Day 6)
CASSDSSGANVLTF	1	2	2	1	0	0	1	1	0	0	0	0	0	FALSE	TRUE	TCRBV05-01
CASSETSGGYNEQFF	0	0	2	2	0	0	0	0	0	0	0	0	0	FALSE	TRUE	TCRBV02-01
CASSFAGLDGYTF	0	0	2	2	0	0	0	0	0	0	0	0	0	FALSE	FALSE	TCRBV05-01
CASSFDGETQYF	0	0	2	2	0	0	0	0	1	1	2	2	0	FALSE	TRUE	TCRBV07-09
CASSFGGGGYGYTF	1	1	2	2	0	0	0	0	0	0	0	0	0	FALSE	FALSE	TCRBV06-01
CASSFRSTDTQYF	0	0	2	2	0	0	1	1	4	17	4	8	1	TRUE	TRUE	TCRBV07-06
CASSFRTTDTQYF	0	0	2	2	0	0	0	0	2	3	2	2	0	FALSE	FALSE	TCRBV07-09
CASSFSYEQYF	0	0	3	3	0	0	2	3	0	0	0	0	0	FALSE	TRUE	TCRBV05-06
CASSIRHTDTQYF	0	0	2	3	0	0	0	0	0	0	1	1	1	TRUE	FALSE	TCRBV05-01
CASSLAQLGDTQYF	0	0	2	2	0	0	0	0	0	0	1	1	0	FALSE	FALSE	TCRBV05-01
CASSLDNQPQHF	1	1	2	3	2	2	0	0	0	0	0	0	0	FALSE	TRUE	TCRBV05-01
CASSLDRGYGYTF	0	0	2	2	0	0	0	0	0	0	0	0	0	FALSE	TRUE	TCRBV02-01
CASSLEETQYF	0	0	2	3	1	2	1	1	1	1	1	2	0	FALSE	TRUE	TCRBV02-01
CASSLEGTDTQYF	0	0	3	3	1	1	0	0	1	2	1	1	0	FALSE	TRUE	unresolved
CASSLGDTQYF	1	2	3	5	0	0	2	2	1	1	3	3	0	FALSE	TRUE	TCRBV07-02
CASSLGGGSYEQYF	1	1	4	5	0	0	1	1	0	0	0	0	0	FALSE	TRUE	TCRBV07-02
CASSLGGTGELFF	0	0	2	5	0	0	1	2	0	0	1	1	0	FALSE	TRUE	TCRBV07-02
CASSLGQNTEAFF	0	0	3	4	1	1	1	1	1	2	0	0	0	FALSE	TRUE	TCRBV07-02
CASSLGRNYGYTF	0	0	4	4	0	0	1	1	0	0	0	0	0	FALSE	TRUE	TCRBV07-03
CASSLGTDTQYF	1	1	4	5	2	2	1	2	1	1	0	0	0	FALSE	TRUE	TCRBV07-03
CASSLNREETQYF	0	0	3	3	0	0	0	0	0	0	0	0	0	FALSE	TRUE	TCRBV07-02
CASSLNWDTEAFF	0	0	2	3	0	0	0	0	3	4	4	5	0	TRUE	FALSE	TCRBV05-06
CASSLRSTDTQYF	1	1	3	8	0	0	0	0	3	4	1	1	2	TRUE	TRUE	TCRBV07-03
CASSLTWDTEAFF	0	0	2	2	0	0	0	0	1	2	3	3	0	FALSE	FALSE	unresolved
CASSPGLAEYNEQFF	0	0	2	2	0	0	0	0	0	0	0	0	0	FALSE	TRUE	TCRBV07-09
CASSPPGHLERSYNEQFF	3	2	3	2	0	0	0	0	0	0	0	0	0	FALSE	FALSE	unresolved
CASSQETQYF	0	0	3	3	0	0	0	0	0	0	1	1	0	FALSE	TRUE	TCRBV07-01
CASSSPGGLTSALPWNEQFF	1	1	3	1	0	0	0	0	0	0	0	0	0	FALSE	FALSE	unresolved
CASSYGSGEQFF	0	0	2	2	0	0	0	0	0	0	0	0	0	FALSE	FALSE	TCRBV05-01
CASSYRDYNEQFF	1	1	3	2	0	0	0	0	0	0	0	0	0	FALSE	TRUE	TCRBV07-03
CASSYSGQGGTDTQYF	0	0	2	2	0	0	0	0	0	0	0	0	0	FALSE	FALSE	TCRBV05-06
CASSYSYEQYF	1	1	3	3	0	0	0	0	1	2	1	1	0	FALSE	TRUE	unresolved
CASTTGYEQYF	0	0	2	3	0	0	0	0	0	0	0	0	1	FALSE	FALSE	TCRBV06-04

## Sheet: HC enriched
List of differentially enriched public clonotypes in healthy control PBMCs. Numbers indicate number of individuals in the group (e.g day 0 samples) that have the amino acid clonotype, the number of nucleotide level clonotypes coding for the amino acid clonotypes is shown in the ‘Nt’ columns. Known and RepC indicate if a clonotype is among previously reported gluten-specific clonotypes or is among…
	inHCDay0	inHCDay0Nt	inHCDay6	inHCDay6Nt	inCDGUTGFD	inCDGFDNt	inCDGUTAD	inCDADNt	inSorted	inKnown	inRepC	topVgene (in HCDay 6)
CASGGLSYNEQFF	0	0	2	2	0	0	0	0	0	FALSE	FALSE	unresolved
CASKQGLSTDTQYF	0	0	2	2	0	0	0	0	0	FALSE	FALSE	TCRBV09-01
CASRDRANYGYTF	0	0	1	1	0	0	0	0	0	FALSE	FALSE	TCRBV05-01
CASRPTSGAPYEQYF	0	0	2	2	0	0	0	0	0	FALSE	FALSE	TCRBV03-01
CASSEASGSSYEQYF	0	0	2	2	0	0	0	0	0	FALSE	TRUE	unresolved
CASSEQGNTEAFF	0	0	1	1	1	1	1	1	0	FALSE	TRUE	TCRBV05-01
CASSFGTSGGNEQFF	0	0	2	2	0	0	0	0	0	FALSE	FALSE	TCRBV05-01
CASSFNRGKETQYF	0	0	1	1	0	0	0	0	0	FALSE	FALSE	TCRBV05-01
CASSFQETQYF	0	0	2	3	0	0	0	0	0	FALSE	TRUE	TCRBV20-01
CASSFSYEQYF	0	0	2	3	0	0	0	0	0	FALSE	TRUE	TCRBV19-01
CASSGDRAYEQYF	0	0	2	2	0	0	0	0	0	FALSE	FALSE	TCRBV18-01
CASSGQLNTEAFF	0	0	2	2	0	0	0	0	0	FALSE	FALSE	TCRBV07-09
CASSGTDQETQYF	0	0	2	2	0	0	0	0	0	FALSE	TRUE	TCRBV05-01
CASSISTDTQYF	0	0	1	2	0	0	0	0	0	FALSE	TRUE	TCRBV07-02
CASSLAVNTEAFF	0	0	1	1	0	0	0	0	1	FALSE	TRUE	TCRBV02-01
CASSLDGETQYF	0	0	2	2	0	0	0	0	0	FALSE	TRUE	TCRBV05-04
CASSLDHNEQFF	0	0	1	1	0	0	0	0	0	FALSE	TRUE	TCRBV05-01
CASSLDLNTEAFF	0	0	2	2	0	0	0	0	0	FALSE	TRUE	TCRBV03-01
CASSLDPNTEAFF	0	0	2	2	0	0	0	0	1	FALSE	TRUE	TCRBV09-01
CASSLDPSSYEQYF	0	0	2	2	1	1	0	0	0	FALSE	TRUE	TCRBV07-03
CASSLDSYGYTF	0	0	1	2	2	3	1	1	0	FALSE	TRUE	TCRBV13-01
CASSLEGRSGSYEQYF	0	0	2	1	0	0	0	0	0	FALSE	FALSE	TCRBV05-01
CASSLFGNEQFF	0	0	1	1	0	0	1	1	0	FALSE	TRUE	TCRBV02-01
CASSLGDTQYF	0	0	2	2	1	1	3	3	0	FALSE	TRUE	unresolved
CASSLGGPSSYNEQFF	0	0	1	1	0	0	0	0	0	FALSE	FALSE	TCRBV05-01
CASSLGGPYEQYF	0	0	2	4	0	0	1	1	0	FALSE	TRUE	TCRBV18-01
CASSLGGVYEQYF	0	0	2	2	0	0	0	0	0	FALSE	FALSE	TCRBV19-01
CASSLGGYTDTQYF	0	0	2	2	0	0	0	0	0	FALSE	TRUE	TCRBV07-02
CASSLGLLSTDTQYF	0	0	2	2	0	0	0	0	0	FALSE	FALSE	TCRBV07-03
CASSLGLNTEAFF	0	0	1	1	2	2	3	3	0	FALSE	TRUE	unresolved
CASSLGNEQFF	1	1	2	3	0	0	1	1	1	FALSE	TRUE	TCRBV10-01
CASSLGPYNEQFF	0	0	1	1	0	0	1	1	0	FALSE	TRUE	TCRBV05-06
CASSLGQNTGELFF	0	0	2	2	0	0	0	0	0	FALSE	TRUE	TCRBV05-05
CASSLGSYEQYF	0	0	2	3	0	0	1	1	0	FALSE	TRUE	TCRBV05-01
CASSLGTGGNEQFF	0	0	2	2	0	0	0	0	0	FALSE	TRUE	unresolved
CASSLGTGNEKLFF	0	0	2	3	0	0	0	0	0	FALSE	TRUE	TCRBV09-01
CASSLGTGNQPQHF	0	0	2	3	0	0	1	1	0	FALSE	TRUE	unresolved
CASSLGVAYEQYF	0	0	1	1	1	1	1	1	0	FALSE	TRUE	TCRBV05-04
CASSLKTANYGYTF	0	0	1	1	0	0	0	0	0	FALSE	FALSE	TCRBV05-01
CASSLPPNTEAFF	0	0	2	2	0	0	0	0	0	FALSE	FALSE	unresolved
CASSLRANTEAFF	0	0	1	1	0	0	0	0	0	FALSE	FALSE	TCRBV07-09
CASSLRDNEQFF	0	0	2	2	0	0	0	0	0	FALSE	TRUE	TCRBV05-04
CASSLRDTEAFF	0	0	2	3	0	0	0	0	0	FALSE	TRUE	TCRBV02-01
CASSLRQTNEKLFF	0	0	2	2	0	0	0	0	0	FALSE	FALSE	TCRBV04-02/TCRBV04-03
CASSLTDTQYF	0	0	2	4	2	2	1	3	0	FALSE	TRUE	TCRBV18-01
CASSLTDYGYTF	0	0	1	1	0	0	0	0	0	FALSE	FALSE	TCRBV09-01
CASSLTGSEAFF	0	0	1	1	0	0	1	2	0	FALSE	FALSE	unresolved
CASSLVGGTYEQYF	0	0	2	2	0	0	0	0	0	FALSE	TRUE	TCRBV09-01
CASSLYGGNTEAFF	0	0	2	2	1	1	0	0	0	FALSE	FALSE	TCRBV05-04
CASSLYTDTQYF	1	1	2	2	1	1	0	0	0	FALSE	TRUE	TCRBV13-01
CASSPAGETQYF	0	0	1	2	0	0	0	0	0	FALSE	TRUE	TCRBV05-04
CASSPGGEETQYF	0	0	1	2	0	0	0	0	0	FALSE	TRUE	TCRBV05-01
CASSPGREGQPQHF	0	0	1	1	0	0	0	0	0	FALSE	FALSE	TCRBV09-01
CASSPGTLKETQYF	0	0	2	2	0	0	0	0	0	FALSE	FALSE	TCRBV09-01
CASSPIGQNTEAFF	0	0	1	1	1	1	0	0	0	FALSE	FALSE	TCRBV09-01
CASSPPGGNEQFF	0	0	2	2	0	0	0	0	0	FALSE	FALSE	TCRBV05-04
CASSPQGAGASYEQYF	0	0	1	1	0	0	0	0	0	FALSE	FALSE	TCRBV05-01
CASSPQGQETQYF	0	0	2	4	0	0	0	0	0	FALSE	TRUE	TCRBV05-01
CASSPRDREETQYF	0	0	2	3	0	0	0	0	0	FALSE	TRUE	unresolved
CASSPRQGANSPLHF	0	0	1	1	0	0	0	0	0	FALSE	FALSE	TCRBV05-05
CASSPSNTEAFF	0	0	2	2	0	0	0	0	1	FALSE	FALSE	TCRBV05-01
CASSPTANYGYTF	0	0	2	2	1	1	1	1	0	FALSE	TRUE	unresolved
CASSQDSYEQYF	0	0	1	2	1	1	0	0	0	FALSE	TRUE	TCRBV20-01
CASSQDYNEQFF	0	0	2	2	0	0	0	0	0	FALSE	TRUE	TCRBV07-02
CASSQGETQYF	0	0	2	2	0	0	1	1	0	FALSE	TRUE	TCRBV07-02
CASSQGGEQFF	0	0	1	1	0	0	0	0	0	FALSE	TRUE	TCRBV11-03
CASSQGSGEKLFF	0	0	1	1	0	0	0	0	0	FALSE	FALSE	TCRBV05-01
CASSQGTGELFF	0	0	2	2	0	0	1	1	0	FALSE	FALSE	TCRBV07-09
CASSRGLAGGTDTQYF	0	0	2	2	0	0	0	0	0	FALSE	FALSE	TCRBV05-01
CASSRGNEQFF	0	0	2	2	0	0	1	1	0	FALSE	TRUE	unresolved
CASSRGQGNTEAFF	0	0	1	1	0	0	1	1	0	FALSE	FALSE	TCRBV06-01
CASSRGQNTGELFF	0	0	1	1	0	0	0	0	0	FALSE	FALSE	TCRBV05-01
CASSRTGEKLFF	0	0	2	2	1	1	0	0	0	FALSE	FALSE	TCRBV03-01
CASSRVSTDTQYF	0	0	2	2	0	0	0	0	0	FALSE	TRUE	TCRBV20-01
CASSSGQGYEQYF	0	0	1	1	2	4	0	0	0	FALSE	TRUE	TCRBV05-01
CASSSGSYNEQFF	0	0	1	3	0	0	0	0	0	FALSE	TRUE	TCRBV05-01
CASSSRLAGGYEQYF	0	0	2	2	0	0	0	0	0	FALSE	FALSE	TCRBV05-01
CASSSSENTEAFF	0	0	1	1	0	0	0	0	0	FALSE	FALSE	TCRBV14-01
CASSTGQVNTEAFF	0	0	1	1	0	0	0	0	0	FALSE	FALSE	TCRBV05-08
CASSVEGAREAFF	0	0	1	1	1	1	0	0	0	FALSE	FALSE	TCRBV19-01
CASSVGGNTGELFF	0	0	1	1	1	1	0	0	0	FALSE	FALSE	TCRBV05-01
CASSWGTVNTEAFF	0	0	2	2	0	0	0	0	0	FALSE	FALSE	TCRBV07-02
CASSVTRGTEAFF	0	0	1	1	1	1	0	0	0	FALSE	FALSE	TCRBV11-02
CASSVVMNTEAFF	0	0	1	1	1	1	1	1	0	FALSE	FALSE	TCRBV30-01
CASSYGLAGTYEQYF	0	0	2	2	0	0	0	0	0	FALSE	FALSE	TCRBV05-04
CASSYGSNQPQHF	0	0	2	2	0	0	0	0	0	FALSE	TRUE	TCRBV07-02
CASSYRPNTEAFF	0	0	1	1	0	0	0	0	0	FALSE	FALSE	TCRBV05-04
CASSYSGGYTF	0	0	2	2	1	1	0	0	0	FALSE	TRUE	TCRBV07-02
CASTLAGGYNEQFF	0	0	2	2	0	0	0	0	0	FALSE	FALSE	TCRBV07-04
CASVRGGSTDTQYF	0	0	2	2	0	0	0	0	0	FALSE	FALSE	TCRBV10-02
CATFGEPWGFPGELFF	1	1	2	1	0	0	0	0	0	FALSE	FALSE	TCRBV18-01
CAWSLTGGYEQYF	0	0	1	1	0	0	0	0	1	FALSE	FALSE	TCRBV07-09
CSARGGGDTQYF	0	0	2	2	0	0	0	0	0	FALSE	TRUE	TCRBV05-04
CSASRGSSYNEQFF	0	0	2	2	0	0	0	0	0	FALSE	FALSE	TCRBV07-02
CSATRDMNTEAFF	0	0	1	1	0	0	0	0	0	FALSE	FALSE	unresolved

## Sheet: Gut enriched
List of differentially enriched public clonotypes in Celiac disease patient Gut. Numbers indicate number of individuals in the group (e.g day 0 samples) that have the amino acid clonotype, the number of nucleotide level clonotypes coding for the amino acid clonotypes is shown in the ‘Nt’ columns. Known and RepC indicate if a clonotype is among previously reported gluten-specific clonotypes or is …
	inCDGUTGFD	inCDGFDNt	inCDGUTAD	inCDADNt	inCDDay0	inCDDay0Nt	inCDDay6	inCDDay6Nt	inHCDay0	inHCDay0Nt	inHCDay6	inHCDay6Nt	inSorted	inKnown	inRepC	topVgene (In CDGUT AD)
CASIGGNTEAFF	1	1	2	3	0	0	0	0	1	1	0	0	0	FALSE	FALSE	TCRBV02-01
CASRGTGGQPQHF	0	0	2	2	1	1	0	0	0	0	0	0	0	FALSE	FALSE	unresolved
CASRTGNTEAFF	1	1	3	5	0	0	0	0	0	0	0	0	0	FALSE	TRUE	TCRBV27-01
CASSFGRENTEAFF	0	0	2	3	0	0	0	0	0	0	0	0	0	FALSE	FALSE	TCRBV07-02
CASSFGTEAFF	1	3	3	3	0	0	2	2	0	0	0	0	0	FALSE	FALSE	TCRBV07-09
CASSGQGEKLFF	0	0	2	2	0	0	1	1	0	0	0	0	0	FALSE	FALSE	TCRBV05-01
CASSLAAEAFF	0	0	2	2	0	0	0	0	0	0	0	0	0	FALSE	FALSE	TCRBV13-01
CASSLGGEAFF	0	0	3	3	0	0	0	0	0	0	0	0	0	FALSE	TRUE	TCRBV02-01
CASSLGGNEQFF	0	0	3	5	2	2	2	2	1	2	1	2	0	FALSE	TRUE	TCRBV05-01
CASSLGGNQPQHF	1	2	4	9	2	2	2	3	1	1	1	1	0	FALSE	TRUE	TCRBV07-08
CASSLGGNTEAFF	2	3	4	4	1	1	2	2	0	0	1	2	0	FALSE	TRUE	TCRBV04-01
CASSLGGTEAFF	2	3	4	5	3	3	3	4	1	1	1	1	0	FALSE	TRUE	TCRBV05-04
CASSLGRENTEAFF	0	0	2	2	0	0	0	0	0	0	1	1	0	FALSE	TRUE	TCRBV11-02
CASSLGTGVEKLFF	0	0	2	3	0	0	1	1	0	0	0	0	0	FALSE	FALSE	TCRBV02-01
CASSLGYEQYF	1	1	4	6	2	3	3	3	0	0	0	0	0	TRUE	TRUE	TCRBV05-01
CASSLRGNTEAFF	0	0	3	4	1	1	0	0	1	1	0	0	0	FALSE	TRUE	TCRBV06-05
CASSLTENTEAFF	2	3	3	6	0	0	1	1	1	1	2	2	0	FALSE	TRUE	TCRBV06-06
CASSLTWDTEAFF	1	2	3	3	0	0	2	2	0	0	0	0	0	FALSE	FALSE	TCRBV07-02
CASSLTVTDTQYF	0	0	2	3	0	0	1	1	0	0	1	1	0	FALSE	TRUE	TCRBV07-03
CASSLTYSNQPQHF	0	0	2	2	0	0	0	0	0	0	0	0	0	FALSE	FALSE	unresolved
CASSLVLNTEAFF	1	4	3	4	0	0	0	0	0	0	0	0	0	FALSE	FALSE	TCRBV07-02
CASSLVTEAFF	0	0	2	2	0	0	0	0	0	0	0	0	0	FALSE	TRUE	TCRBV07-09
CASSPLGGGTEAFF	0	0	2	2	0	0	0	0	0	0	0	0	0	FALSE	FALSE	unresolved
CASSPLRENTEAFF	2	3	3	5	0	0	0	0	0	0	1	1	0	FALSE	FALSE	TCRBV05-01
CASSPTGSGELFF	0	0	2	3	0	0	0	0	0	0	0	0	0	FALSE	FALSE	TCRBV06-06
CASSQGLNTEAFF	0	0	2	3	0	0	0	0	0	0	0	0	0	FALSE	TRUE	TCRBV28-01
CASSQGQAYEQYF	0	0	3	4	1	1	1	1	0	0	0	0	0	FALSE	TRUE	unresolved
CASSSTGELFF	1	1	2	2	0	0	1	1	0	0	0	0	0	FALSE	TRUE	TCRBV07-08
CASSTGQNEKLFF	0	0	2	2	0	0	0	0	0	0	0	0	0	FALSE	FALSE	TCRBV07-03
CSARLASTDTQYF	0	0	4	6	0	0	0	0	0	0	0	0	0	FALSE	FALSE	unresolved
